# Supplementary material for: Oligonucleotide Ligation Assay (OLA)-Simple: Field Implementation, Usability, and Performance of a near Point-of-Care HIV Drug Resistance Assay in Kenya
Source: Laboratories. Author manuscript; Available in PMC 2026 Apr 3. (PMC13046437; doi:10.3390/laboratories3010005)
Supplement: Supplementary files [file NIHMS2159182-supplement-Supplementary_files.zip]

Archive with 6 entries (6 files):
- Appendix_S1.pdf
- Table_S2.pdf
- Table_S3.pdf
- Figure_S1.pdf
- Table_S1.pdf
- OLA-Simple study participation Consent Forms.pdf
